# Supplementary material for: Tissue-specific inhibition of protein sumoylation uncovers diverse SUMO functions during C. elegans vulval development
Source: PLoS Genet. 2022 Jun 6;18(6):e1009978. doi: 10.1371/journal.pgen.1009978 (PMC9203017; doi:10.1371/journal.pgen.1009978)
Supplement: S1 Data — (XLSX) [file pgen.1009978.s009.xlsx]

## Sheet: 1D
	1st replicate		%	2nd replicate		%	3rd replicate		%	average	number of animals
no TIR-1	4846 control wt	94	0	4846 control wt	118	0	4846 control wt	112	0	0	324
no TIR-1	4846 control abnormal	0		4846 control abnormal	0		4846 control abnormal	0
no TIR-1	4846 auxin wt	127	100	4846 auxin wt	138	100	4846 auxin wt	112	100	100	377
no TIR-1	4846 auxin abnormal	0		4846 auxin abnormal	0		4846 auxin abnormal	0
Peft-3::TIR1-mRuby	4903 control wt	283	1.04895	4903 control wt	151	2.58065	4903 control wt	271	0	1.20987	712
Peft-3::TIR1-mRuby	4903 control abnormal	3		4903 control abnormal	4		4903 control abnormal	0
Peft-3::TIR1-mRuby	4903 auxin wt	30	69.697	4903 auxin wt	16	73.3333	4903 auxin wt	45	53.6082	65.5462	256
Peft-3::TIR1-mRuby	4903 auxin abnormal	69		4903 auxin abnormal	44		4903 auxin abnormal	52
Pbar-1::TIR1-SL2-mCherry	5016 control wt	415	0.717703	5016 control wt	364	0	5016 control wt	325	0	0.239234	1107
Pbar-1::TIR1-SL2-mCherry	5016 control abnormal	3		5016 control abnormal	0		5016 control abnormal	0
Pbar-1::TIR1-SL2-mCherry	5016 auxin wt	334	16.7082	5016 auxin wt	249	22.6708	5016 auxin wt	129	16.2338	18.5376	877
Pbar-1::TIR1-SL2-mCherry	5016 auxin abnormal	67		5016 auxin abnormal	73		5016 auxin abnormal	25
Pcdh-3::TIR1-SL2-mCherry Pbar-1::TIR1-SL2-mCherry	5191 control wt	702	0.566572	5191 control wt	246	0.404858	5191 control wt	291	0.342466	0.437965	1245
Pcdh-3::TIR1-SL2-mCherry Pbar-1::TIR1-SL2-mCherry	5191 control abnormal	4		5191 control abnormal	1		5191 control abnormal	1
Pcdh-3::TIR1-SL2-mCherry Pbar-1::TIR1-SL2-mCherry	5191 auxin wt	570	9.52381	5191 auxin wt	347	5.70652	5191 auxin wt	305	6.72783	7.31939	1325
Pcdh-3::TIR1-SL2-mCherry Pbar-1::TIR1-SL2-mCherry	5191 auxin abnormal	60		5191 auxin abnormal	21		5191 auxin abnormal	22
Pegl-17::TIR1-SL2-mCherry	4902 control wt	656	0.152207	4902 control wt	328	0	4902 control wt	317	0	0.0507357	1302
Pegl-17::TIR1-SL2-mCherry	4902 control abnormal	1		4902 control abnormal	0		4902 control abnormal	0
Pegl-17::TIR1-SL2-mCherry	4902 auxin wt	373	4.35897	4902 auxin wt	470	1.2605	4902 auxin wt	295	1.33779	2.31909	1165
Pegl-17::TIR1-SL2-mCherry	4902 auxin abnormal	17		4902 auxin abnormal	6		4902 auxin abnormal	4
Pcdh-3::TIR1-SL2-mCherry Pegl-17::TIR1-SL2-mCherry	5193 control wt	479	0	5193 control wt	327	1.50602	5193 control wt	322	0.309598	0.605207	1134
Pcdh-3::TIR1-SL2-mCherry Pegl-17::TIR1-SL2-mCherry	5193 control abnormal	0		5193 control abnormal	5		5193 control abnormal	1
Pcdh-3::TIR1-SL2-mCherry Pegl-17::TIR1-SL2-mCherry	5193 auxin wt	400	7.8341	5193 auxin wt	386	1.02564	5193 auxin wt	269	3.92857	4.26277	1104
Pcdh-3::TIR1-SL2-mCherry Pegl-17::TIR1-SL2-mCherry	5193 auxin abnormal	34		5193 auxin abnormal	4		5193 auxin abnormal	11
Pcdh-3::TIR1-SL2-mCherry	5110 control wt	405	0	5110 control wt	159	5.91716	5110 control wt	292	0	1.97239	866
Pcdh-3::TIR1-SL2-mCherry	5110 control abnormal	0		5110 control abnormal	10		5110 control abnormal	0
Pcdh-3::TIR1-SL2-mCherry	5110 auxin wt	459	0.649351	5110 auxin wt	168	6.66667	5110 auxin wt	191	1.54639	2.95414	836
Pcdh-3::TIR1-SL2-mCherry	5110 auxin abnormal	3		5110 auxin abnormal	12		5110 auxin abnormal	3

## Sheet: 1E
	strain	control				1mM auxin				strain	control				1mM auxin				strain	control				1mM auxin
		wt	Pvl	%	number of animals	wt	Pvl	%	number of animals		wt	Pvl	%	number of animals	wt	Pvl	%	number of animals		wt	Pvl	%	number of animals	wt	Pvl	%	number of animals
no TIR1	5236	105	0	0	105	108	0	0	108	5236	111	0	0	111	181	1	0.549451	182	5236	115	0	0	115	137	0	0	137
Peft-3::TIR1-mRuby	5256	119	3	2.45902	122	0	75	100	75	5256	102	2	1.92308	104	0	123	100	123	5256	111	0	0	111	0	90	100	90
Pbar-1::TIR1-SL2-mCherry	5265	143	0	0	143	3	103	97.1698	106	5265	135	1	0.735294	136	2	119	98.3471	121	5265	116	1	0.854701	117	2	103	98.0952	105
Pegl-17::TIR1-SL2-mCherry	5354	68	0	0	68	46	25	35.2113	71	5354	119	0	0	119	76	35	31.5315	111	5354	119	0	0	119	87	48	35.5556	135
Pegl-17::TIR1::SL2::mCherry cdh-3p::TIR1::SL2::mCherry	5467	79	0	0	79	57	44	43.5644	101	5467	46	1	2.12766	47	27	32	54.2373	59	5467	44	0	0	44	17	19	52.7778	36
Pcdh-3::TIR1-SL2-mCherry	5360	118	1	0.840336	119	101	9	8.18182	110	5360	126	0	0	126	102	7	6.42202	109	5360	109	0	0	109	86	7	7.52688	93
hlh-2p::TIR1::SL2::mCherry	5489	63	0	0	63	50	5	9.09091	55	5467	70	1	1.40845	71	49	14	22.2222	63	5467	67	0	0	67	46	7	13.2075	53
	strain	control								auxin
		%	number of animals	%	number of animals	%	number of animals	average %	total number of animals	%	number of animals	%	number of animals	%	number of animals	average %	total number of animals
no TIR1	5236	0	105	0	111	0	115	0	331	0	108	0.549451	182	0	137	0.18315	427
Peft-3::TIR1-mRuby	5256	2.45902	122	1.92308	104	0	111	1.4607	337	100	75	100	123	100	90	100	288
Pbar-1::TIR1-SL2-mCherry	5265	0	143	0.735294	136	0.854701	117	0.529998	396	97.1698	106	98.3471	121	98.0952	105	97.8707	332
Pegl-17::TIR1-SL2-mCherry	5354	0	68	0	119	0	119	0	306	35.2113	71	31.5315	111	35.5556	135	34.0995	317
Pegl-17::TIR1::SL2::mCherry cdh-3p::TIR1::SL2::mCherry	5467	0	79	2.12766	47	0	44	0.70922	170	43.5644	101	54.2373	59	52.7778	36	50.1931	196
Pcdh-3::TIR1-SL2-mCherry	5360	0.840336	119	00:00:00	1900-05-05	0	109	0.280112	354	8.18182	110	6.42202	109	7.52688	93	7.37691	312
hlh-2p::TIR1::SL2::mCherry	5489	0	63	1.40845	71	0	67	0.469484	201	9.09091	55	22.2222	63	13.2075	53	14.8402	171

## Sheet: 1G
GFP::AID::GEI-17
eft-3>tir1 control	eft-3>tir1 1mM auxin	bar-1>tir1 control	bar-1>tir1 1mM auxin
1	1	1	1
1	1	1	1
1	1	1	1
1	1	1	1
1	1	1	1
1	1	1	1
1	1	1	1
1	1	1	1
1	1	1	1
1	1	1	1
0	1	1	1
0	1	0	1
0	1	0	1
0	1	0	1
0	1	0	1
0	1	0	1
0	1	0	1
0	1	0	1
0	1	0	1
0	1	0	1
0	1	0	1
0	1	0	1
0	1	0	1
0	1	0	1
0	1	0	1
0	1	0	1
0	1	0	1
0	1	0	1
0	1	0	1
0	1	0	1
0	1	0	1
0	1	0	0
0	1	0	0
0	1	0	0
0	1	0	0
0	1	0	0
0	1	0	0
0	1	0	0
0	1	0	0
0	1	0	0
0	1	0	0
0	1	0	0
0	1	0	0
0	1	0	0
0	1	0	0
0	1	0	0
0	1	0	0
0	1	0	0
0	1	0	0
0	1	0	0
0	0	0	0
0	0	0	0
0	0	0	0
0	0	0	0
0	0	0	0
0		0	0
0		0	0
0		0	0
0		0	0
0		0	0
0		0	0
0		0	0
0		0	0
0		0	0
0		0	0
0		0	0
0		0	0
0		0	0
0		0	0
0		0	0
0		0	0
0		0	0
0		0	0
0		0	0
0		0	0
0		0	0
0		0	0
0		0	0
0		0	0
0		0	0
0		0	0
0		0	0
0		0	0
0		0	0
0		0	0
0		0	0
0		0	0
0		0	0
0		0	0
0		0	0
0		0
		0
		0
		0

## Sheet: 2 B&C
	Normalized values
(B)	Exp	AB	1h auxin	1h control	24h auxin	24h control	∆	WT
	Exp1	FLAG	0.105895	0.787084	0.24934	1	0	0
	Exp2	FLAG	0.210191	1	0.226286	0.766287	0	0
	Exp3	FLAG	0.169044	1	0.189077	0.752973	0	0
	average	FLAG	0.16171	0.929028	0.221568	0.839753	0	0
	Stdev	FLAG	0.0525335	0.122927	0.0304077	0.138937	0	0
(C)	Exp	AB	1h auxin	1h control	24h auxin	24h control	AH3943	N2
	Exp1	SMO-1	0.784014	0.880969	1	0.907156	0.0421485	0.837417
	Exp2	SMO-1	1	1.05094	0.783339	0.740052	0.0363343	0.351089
	Exp3	SMO-1	0.66189	0.53915	1	1.03424	0.00760651	0.72505
	Average	SMO-1	0.815301	0.823686	0.92778	0.893815	0.0286964	0.637852
	Stdev	SMO-1	0.171213	0.260658	0.12509	0.147546	0.0184943	0.25462

## Sheet: 2E
Normalized values
	24h auxin	24h control	0h control	∆	WT
Exp1	0.0863899	0.919606	1	0.0105939	0.0147337
Exp2	0.0559336	1	0.456355	0.000763848	0.00544966
Exp3	0.0126077	1	0.996631	0.264409	0.0082205
average	0.0516437	0.973202	0.817662	0.0919221	0.00946795
stdev	0.0370777	0.0464158	0.312905	0.149459	0.00476607

## Sheet: 3B
p6.x control	p6.x auxin treated	p6.xx control	p6.xx auxin treated	p6.xxx control	p6.xxx auxin treated		without outliers	p6.x control	p6.x auxin treated	p6.xx control	p6.xx auxin treated	p6.xxx control	p6.xxx auxin treated
251.65	139.124	159.601	111.827	251.65	57.743			251.65	139.124	159.601	111.827	251.65	57.743
128.26	103.558	254.764	112.06	247.722	84.574			128.26	103.558	254.764	112.06	247.722	84.574
159.601	71.34	148.776	58.821	210.528	65.46			159.601	71.34	148.776	58.821	210.528	65.46
131.638	65.92	232.835	159.486	109.956	163.524			131.638	65.92	232.835	159.486	109.956	163.524
95.436	253.285	142.951	123.967	254.984	43.406			95.436		142.951	123.967	254.984	43.406
145.673	100.782	92.563	65.759	207.276	123.662			145.673	100.782	92.563	65.759	207.276	123.662
248.067	73.723	157.777	48.261	133.148	178.537			248.067	73.723	157.777	48.261	133.148	178.537
87.81	71.02	122.974	38.448	155.336	129.6			87.81	71.02	122.974	38.448	155.336	129.6
93.563	220.34	190.892	65.044	161.356	96.067			93.563		190.892	65.044	161.356	96.067
141.26	70.487	115.511		110.993	72.822			141.26	70.487	115.511		110.993	72.822
253.764	127.823	164.062		132.209	153.083			253.764	127.823	164.062		132.209	153.083
227.731	96.804	253.88		177.825	67.25			227.731	96.804	253.88		177.825	67.25
248.14	54.162			193.111	53.394			248.14	54.162			193.111	53.394
100.28	119.146			140.266	65.97			100.28	119.146			140.266	65.97
96.434	101.471			113.878	60.657			96.434	101.471			113.878	60.657
	106.702			85.161					106.702			85.161
	83.616			196.734					83.616			196.734
	57.756			187.261					57.756			187.261
	54.603			251.708					54.603			251.708
	48.285			177.021					48.285			177.021
	37.465								37.465

## Sheet: 3C
GEI-17 bar-1>TiR1	25.08	P3.p	P4.p	P5.p	P6.p	P7.p	P8.p	induction		GEI-17 bar-1>TiR1	25.08	P3.p	P4.p	P5.p	P6.p	P7.p	P8.p	induction		SMO-1 bar-1 TIR1	19.08	P3.p	P4.p	P5.p	P6.p	P7.p	P8.p	induction		SMO-1 bar-1 TIR1	19.08	P3.p	P4.p	P5.p	P6.p	P7.p	P8.p	induction
5188_control_1		0	0	1	1	1	0	3		5188_auxin_1		0	0	1	1	1	0	3		5265_control_1			0	1	1	1	0	3		5265_auxin_1		0	0	1	1	1	0	3
5188_control_2		0	0	1	1	1	0	3		5188_auxin_2		0	0	1	1	1	0	3		5265_control_2		0	0	1	1	1	0	3		5265_auxin_2		0	0	1	0.5	1	0.5	3	Muv and morphogenesis deferct
5188_control_3		0	0	1	1	1	0	3		5188_auxin_3		0	0	1	1	1	0	3		5265_control_3			0	1	1	1	0	3		5265_auxin_3			0	1	1	1	0	3
5188_control_4		0	0	1	1	1	0	3		5188_auxin_4		0	0	1	1	1	0	3		5265_control_4		0	0	1	1	1	0	3		5265_auxin_4		0	0	1	1	1	0	3
5188_control_5		0	0	1	1	1	0	3		5188_auxin_5		0	0	1	1	1	0	3		5265_control_5		0	0	1	1	1	0	3		5265_auxin_5		0	0	1	1	1	0	3
5188_control_6		0	0	1	1	1	0	3		5188_auxin_6		0	0	1	1	1	0	3		5265_control_6		0	0	1	1	1	0	3		5265_auxin_6			0	1	1	1	0	3
5188_control_7		0	0	1	1	1	0	3		5188_auxin_7		0	0	1	1	1	0	3		5265_control_7			0	1	1	1	0	3		5265_auxin_7			0	1	1	1	0	3
5188_control_8		0	0	1	1	1	0	3		5188_auxin_8		0	0	1	1	1	0	3		5265_control_8		0	0	1	1	1	0	3		5265_auxin_8			0	1	1	1	0	3
5188_control_9		0	0	1	1	1	0	3		5188_auxin_9		0	0	1	1	1	0	3		5265_control_9		0	0	1	1	1	0	3		5265_auxin_9			0	1	1	1	0	3
5188_control_10		0	0	1	1	1	0	3		5188_auxin_10		0	0	1	1	1	0	3		5265_control_10		0	0	1	1	1	0	3		5265_auxin_10		0	0	1	1	1	0	3
5188_control_11		0	0	1	1	1	0	3		5188_auxin_11		0	0	1	1	1	0	3		5265_control_11		0	0	1	1	1	0	3		5265_auxin_11		0	0	1	1	1	0	3
5188_control_12		0	0	1	1	1	0	3		5188_auxin_12		0	0	1	1	1	0	3		5265_control_12		0	0	1	1	1	0	3		5265_auxin_12			0	1	1	1	0	3
5188_control_13		0	0	1	1	1	0	3		5188_auxin_13		0	0	1	1	1	0	3		5265_control_13		0	0	1	1	1	0	3		5265_auxin_13		0	0	1	1	1	0	3
5188_control_14		0	0	1	1	1	0	3		5188_auxin_14		0	0	1	1	1	0	3		5265_control_14		0	0	1	1	1	0	3		5265_auxin_14		0	0	1	1	1	0	3
5188_control_15		0	0	1	1	1	0	3		5188_auxin_15		0	0	1	1	1	0	3		5265_control_15			0	1	1	1	0	3		5265_auxin_15		0	0	1	1	1	0	3
5188_control_16		0	0	1	1	1	0	3		5188_auxin_16		0	0	1	1	1	0	3		5265_control_16			0	1	1	1	0	3		5265_auxin_16		0	0	1	1	1	0	3
5188_control_17		0	0	1	1	1	0	3		5188_auxin_17		0	0	1	1	1	0	3		5265_control_17		0	0	1	1	1	0	3		5265_auxin_17		0	0	1	1	1	0	3
5188_control_18		0	0	1	1	1	0	3		5188_auxin_18		0	0	1	1	1	0	3		5265_control_18		0	0	1	1	1	0	3		5265_auxin_18		0	0	1	0.5	0.5	0	2
5188_control_19		0	0	1	1	1	0	3		5188_auxin_19		0	0	1	1	1	0	3		5265_control_19		0	0	1	1	1	0	3		5265_auxin_19		0	0	1	1	1	0.5	3.5	Muv
5188_control_20		0	0	1	1	1	0	3		5188_auxin_20		0	0	1	1	1	0	3		5265_control_20		0	0	1	1	1	0	3		5265_auxin_20		0	0	1	1	1	0.5	3.5
5188_control_21		0	0	1	1	1	0	3		5188_auxin_21		0	0	1	1	1	0	3		5265_control_21		0	0	1	1	1	0	3		5265_auxin_21		0	0	1	1	1	0	3
5188_control_22		0	0	1	1	1	0	3		5188_auxin_22		0	0	1	1	1	0	3		5265_control_22			0	1	1	1	0	3		5265_auxin_22			0	1	1	1	0	3
5188_control_23		0	0	1	1	1	0	3		5188_auxin_23		0	0	0.5	0.5	1	0	2		5265_control_23		0	0	1	1	1	0	3		5265_auxin_23		0	0	1	1	1	0	3
5188_control_24		0	0	1	1	1	0	3		5188_auxin_24		0	0	1	1	1	0	3		5265_control_24		0	0	1	1	1	0	3		5265_auxin_1	27.08	0	0	1	1	1	0	3
5188_control_25		0	0	1	1	1	0	3		5188_auxin_25		0	0	1	1	1	0	3		5265_control_25		0	0	1	1	1	0	3		5265_auxin_2		0	0	1	1	1	0.5	3.5
5188_control_26		0	0	1	1	1	0	3		5188_auxin_26		0	0	1	1	1	0	3		5265_control_1	27.08	0	0	1	1	1	0	3		5265_auxin_3		0	0	0.5	1	0.5	1	3	Muv
5188_control_27		0	0	1	1	1	0	3		5188_auxin_27		0	0	1	1	1	0	3		5265_control_2		0	0	1	1	1	0	3		5265_auxin_4		0	0	1	1	1	0	3
5188_control_28		0	0	1	1	1	0	3		5188_auxin_28		0	0	1	1	1	0	3		5265_control_3		0	0	1	1	1	0	3		5265_auxin_5		0	0	1	1	0.5	0.5	3
5188_control_29		0	0	1	1	1	0	3		5188_auxin_29		0	0	1	1	1	0	3		5265_control_4		0	0	1	1	1	0	3		5265_auxin_6		0	0	1	1	1	0	3
5188_control_30		0	0	1	1	1	0	3		5188_auxin_30		0	0	1	1	1	0	3		5265_control_5		0	0	1	1	1	0	3		5265_auxin_7		0	0	1	1	1	0	3
5188_control_31		0	0	1	1	1	0	3		5188_auxin_31		0	0	1	1	1	0	3		5265_control_6		0	0	1	1	1	0	3		5265_auxin_8		0	0	1	1	1	0.5	3.5
5188_control_32		0	0	1	1	1	0	3		5188_auxin_32		0	0	1	1	1	0	3		5265_control_7		0	0	1	1	1	0	3		5265_auxin_9		0	0	1	1	1	0	3
5188_control_33		0	0	1	1	1	0	3		5188_auxin_33		0	0	1	1	1	0	3		5265_control_8		0	0	1	1	1	0	3		5265_auxin_10		0	0	1	0.5	0.5	0	2
5188_control_34		0	0	1	1	1	0	3		5188_auxin_34		0	0	1	1	1	0	3		5265_control_9		0	0	1	1	1	0	3		5265_auxin_11		0	0	1	1	1	0	3
5188_control_35		0	0	1	1	1	0	3		5188_auxin_35		0	0	1	1	1	0	3		5265_control_10		0	0	1	1	1	0	3		5265_auxin_12		0	0	1	1	1	0	3
5188_control_36		0	0	1	1	1	0	3		5188_auxin_36		0	0	1	1	1	0	3		5265_control_11		0	0	1	1	1	0	3		5265_auxin_13		0	0	1	1	1	0	3
5188_control_37		0	0	1	1	1	0	3		5188_auxin_37		0	0	1	1	1	0	3		5265_control_12		0	0	1	1	1	0	3		5265_auxin_14		0	0	1	1	1	0	3
5188_control_38		0	0	1	1	1	0	3		5188_auxin_38		0	0	1	1	1	0	3		5265_control_13		0	0	1	1	1	0	3		5265_auxin_15		0	0	1	1	1	0.5	3.5
5188_control_39		0	0	1	1	1	0	3		5188_auxin_39		0	0	1	1	1	0	3		5265_control_14		0	0	1	1	1	0	3		5265_auxin_16		0	0	1	1	1	0	3
5188_control_40		0	0	1	1	1	0	3		5188_auxin_40		0	0	1	1	1	0	3		5265_control_15		0	0	1	1	1	0	3		5265_auxin_17		0	0	1	1	1	0.5	3.5
5188_control_41		0	0	1	1	1	0	3		5188_auxin_41		0	0	1	1	1	0	3		5265_control_16		0	0	1	1	1	0	3		5265_auxin_18		0	0	1	1	1	0	3
5188_control_42		0	0	1	1	1	0	3		5188_auxin_42		0	0	1	1	1	0	3		5265_control_17		0	0	1	1	1	0	3		5265_auxin_19		0	0	1	1	1	1	4
5188_control_43		0	0	1	1	1	0	3		5188_auxin_43		0	0	1	1	1	0	3		5265_control_18		0	0	1	1	1	0	3		5265_auxin_20		0	0	1	1	1	0	3
5188_control_44		0	0	1	1	1	0	3		5188_auxin_44		0	0	1	1	1	0	3		5265_control_19		0	0	1	1	1	0	3		5265_auxin_21		0	0	1	1	1	0	3
5188_control_45		0	0	1	1	1	0	3		5188_auxin_45		0	0	1	1	1	0	3		5265_control_20		0	0	1	1	1	0	3		5265_auxin_22		0	0	1	1	1	0	3
5188_control_1		0	0	1	1	1	0	3		5188_auxin_1	26.08	0	0	1	1	1	0	3		5265_control_21		0	0	1	1	1	0	3		5265_auxin_23		0	0	1	1	1	0	3
5188_control_2		0	0	1	1	1	0	3		5188_auxin_2		0	0	1	1	1	0	3		5265_control_22		0	0	1	1	1	0	3		5265_auxin_24		0	0	1	1	1	0	3
5188_control_3		0	0	1	1	1	0	3		5188_auxin_3		0	0	1	1	0.5	0	2.5		5265_control_23		0	0	1	1	1	0	3		5265_auxin_25		0	0	1	1	1	0	3
5188_control_4		0	0	1	1	1	0	3		5188_auxin_4		0	0	1	1	1	0	3		5265_control_24		0	0	1	1	1	0	3		5265_auxin_26		0	0	1	1	1	0.5	3.5
5188_control_5		0	0	1	1	1	0	3		5188_auxin_5		0	0	1	1	1	0	3		5265_control_25		0	0	1	1	1	0	3		5265_auxin_27		0	0	1	1	1	0	3
5188_control_6		0	0	1	1	1	0	3		5188_auxin_6		0	0	1	1	1	0	3		5265_control_26		0	0	1	1	1	0	3		5265_auxin_28		0	0	1	1	1	0	3
5188_control_7		0	0	1	1	1	0	3		5188_auxin_7		0	0	1	1	1	0	3		5265_control_27		0	0	1	1	1	0	3		5265_auxin_29		0	0	1	1	1	0	3
5188_control_8		0	0	1	1	1	0	3		5188_auxin_8		0	0	1	1	1	0	3		5265_control_28		0	0	1	1	1	0	3		5265_auxin_30		0	0	1	1	1	0	3
5188_control_9		0	0	1	1	1	0	3		5188_auxin_9		0	0	1	1	1	0	3		5265_control_29		0	0	1	1	1	0	3		5265_auxin_31		0	0	1	1	1	0	3
5188_control_10		0	0	1	1	1	0	3		5188_auxin_10		0	0	1	1	1	0	3		5265_control_30		0	0	1	1	1	0	3		5265_auxin_32		0	0	1	1	1	0	3
5188_control_11		0	0	1	1	1	0	3		5188_auxin_11		0	0	1	1	1	0	3		5265_control_31		0	0	1	1	1	0	3		5265_auxin_33		0	0	1	1	1	0	3
5188_control_12		0	0	1	1	1	0	3		5188_auxin_12		0	0	1	1	1	0	3		5265_control_32		0	0	1	1	1	0	3			induced	0	0	55	53	52	0	3.04464
5188_control_13		0	0	1	1	1	0	3		5188_auxin_13		0	0	1	1	0.5	0	2.5			induced	0	0	57	57	57	0	3			underinduced	0	0	1	3	4	0
5188_control_14		0	0	1	1	1	0	3		5188_auxin_14		0	0	1	1	1	0	3			underinduced	0	0	0	0	0	0				overinduced	0	0	0	0	0	8
5188_control_15		0	0	1	1	1	0	3		5188_auxin_15		0	0	1	1	1	0	3			overinduced	0	0	0	0	0	0				total	56	56	56	56	56	56
5188_control_16		0	0	1	1	1	0	3		5188_auxin_16		0	0	1	1	1	0	3			total	57	57	57	57	57	57				% of underinduced			1.78571	5.35714	7.14286	19.6429
5188_control_17		0	0	1	1	1	0	3		5188_auxin_17		0	0	1	1	1	0	3													% of induced			98.2143	94.6429	92.8571	0
5188_control_18		0	0	1	1	1	0	3		5188_auxin_18		0	0	0.5	1	1	0	2.5													vul	3.57143
5188_control_19		0	0	1	1	1	0	3		5188_auxin_19		0	0	1	1	1	0	3													muv	14.2857
5188_control_20		0	0	1	1	1	0	3		5188_auxin_20		0	0	1	1	1	0	3
5188_control_21		0	0	1	1	1	0	3		5188_auxin_21		0	0	1	1	1	0	3
5188_control_22		0	0	1	1	1	0	3		5188_auxin_22		0	0	1	1	1	0	3
5188_control_23		0	0	1	1	1	0	3		5188_auxin_23		0	0	1	1	1	0	3
	induced	0	0	68	68	68	0	3		5188_auxin_24		0	0	1	1	1	0	3
	underinduced	0	0	68	68	68	0			5188_auxin_25		0	0	1	1	1	0	3
	overinduced	0	0	68	68	68	0			5188_auxin_26		0	0	1	1	1	0	3
	total	68	68	68	68	68	68			5188_auxin_27		0	0	1	1	1	0	3
										5188_auxin_28		0	0	1	1	1	0	3
										5188_auxin_29		0	0	0.5	1	1	0	2.5
										5188_auxin_30		0	0	1	1	1	0	3
										5188_auxin_31		0	0	1	1	1	0	3
										5188_auxin_32		0	0	1	1	1	0	3
										5188_auxin_33		0	0	1	1	1	0	3
										5188_auxin_34		0	0	1	1	1	0	3
										5188_auxin_35		0	0	0.5	1	1	0	2.5
										5188_auxin_36		0	0	1	1	1	0	3
										5188_auxin_37		0	0	1	1	1	0	3
										5188_auxin_38		0	0	1	1	1	0	3
										5188_auxin_39		0	0	1	1	1	0	3
										5188_auxin_40		0	0	1	1	1	0	3
										5188_auxin_41		0	0	1	1	1	0	3
										5188_auxin_42		0	0	1	1	1	0	3
										5188_auxin_43		0	0	1	1	1	0	3
										5188_auxin_44		0	0	1	1	1	0	3
										5188_auxin_45		0	0	1	1	1	0	3
											induced	0	0	86	89	88	0	2.96111
											underinduced	0	0	4	1	2	0
											overinduced	0	0	0	0	0	0
											total	90	90	90	90	90	90
											% underinduced			4.44444	1.11111	2.22222
											Average index	0	0	0.977778	0.994444	0.988889	0	2.96111
											% induced			95.5556	98.8889	97.7778
											Vul	0.0666667

## Sheet: 3E
eft-3 tir1						eft-3 tir1
GEI-17 control	GEI-17 auxin	SMO-1 control	SMO-1 auxin		withot outliers	GEI-17 control	GEI-17 auxin	SMO-1 control	SMO-1 auxin
1.916	5.574	3.429	8.181			1.916	5.574	3.429	8.181
2.337	11.961	13.213	24.245			2.337	11.961	13.213	24.245
10.275	9.309	14.727	1.951			10.275	9.309	14.727	1.951
1.276	18.843	1.032	32.015			1.276	18.843	1.032	32.015
2.749	5.724	41.737	3.464			2.749	5.724		3.464
6.712	8.26	2.369	17.194			6.712	8.26	2.369	17.194
3.38	25.354	22.081	0			3.38	25.354	22.081	0
1.08	16.373	1.355	3.553			1.08	16.373	1.355	3.553
14.6	5.618	7.19	32.606				5.618	7.19	32.606
1.857	17.901	6.195	39.56			1.857	17.901	6.195	39.56
10.176	6.449	6.663	16.642			10.176	6.449	6.663	16.642
1.179	27.615	24.994	7.1			1.179	27.615	24.994	7.1
4.086	24.173	20.936	3.25			4.086	24.173	20.936	3.25
2.49	12.764	7.274	4.022			2.49	12.764	7.274	4.022
2.573	28.686	5.698	22.724			2.573	28.686	5.698	22.724
4.444	17.19	5.405	16.581			4.444	17.19	5.405	16.581
3.199	10.491	2.453	21.801			3.199	10.491	2.453	21.801
2.484	15.381	3.457	30.992			2.484	15.381	3.457	30.992
6.426	28.328	13.602	10.989			6.426	28.328	13.602	10.989
9.133	13.965	16.234	17.17			9.133	13.965	16.234	17.17
5.702	17.103	2.61	2.298			5.702	17.103	2.61	2.298
6.843	18.077	15.754	43.281			6.843	18.077	15.754	43.281
6.766	22.714	17.312	39.148			6.766	22.714	17.312	39.148
3.656	22.215	12.37	27.651			3.656	22.215	12.37	27.651
5.852	3.647	23.629	31.524			5.852	3.647	23.629	31.524
22.404	15.068	5.058	4.19				15.068	5.058	4.19
10.241	11.586	8.024	23.988			10.241	11.586	8.024	23.988
9.52	28.425	26.095	15.404			9.52	28.425	26.095	15.404
10.444	3.359	20.154	13.027			10.444	3.359	20.154	13.027
5.269	28.284	31.336	23.669			5.269	28.284	31.336	23.669
4.868	1.484	15.583	7.967			4.868	1.484	15.583	7.967
13.956	18.92	4.272	19.01				18.92	4.272	19.01
16.72	14.54	24.436	3.703				14.54	24.436	3.703
6.197	3.65	7.381	4.185			6.197	3.65	7.381	4.185
2.208	4.102	12.188	6.449			2.208	4.102	12.188	6.449
5.981	36.721	11.763	4.378			5.981	36.721	11.763	4.378
16.762	5.551	6.404	9.574				5.551	6.404	9.574
7.152	20.589	1.313	3.059			7.152	20.589	1.313	3.059
2.732	17.801	14.305	2.246			2.732	17.801	14.305	2.246
5.505	5.039	21.016	36.614			5.505	5.039	21.016	36.614
21.381	20.496	9.806	42.632				20.496	9.806	42.632
3.672	51.033	39.15	41.519			3.672	51.033		41.519
1.697	44.006	1.318	13.044			1.697	44.006	1.318	13.044
6.766	37.555	31.759	9.204			6.766	37.555	31.759	9.204
10.523	37.345	3.26	10.389			10.523	37.345	3.26	10.389
10.054	42.616	10.724	3.738			10.054	42.616	10.724	3.738
3.141	34.557	19.948	4.3			3.141	34.557	19.948	4.3
7.32	40.502	12.274	3.653			7.32	40.502	12.274	3.653
4.491	7.325	4.636	5.792			4.491	7.325	4.636	5.792
15.233	5.398	0.81	18.733				5.398	0.81	18.733
6.551	12.267	20.634	17.243			6.551	12.267	20.634	17.243
10.483	3.407	11.322	25.124			10.483	3.407	11.322	25.124
3.681	4.813	3.95	29.81			3.681	4.813	3.95	29.81
4.748	3.926	14.713	18.507			4.748	3.926	14.713	18.507
9.373	15.058	7.658	43.755			9.373	15.058	7.658	43.755
4.146	19.296	17.029	5.389			4.146	19.296	17.029	5.389
7.2	7.677	1.859	22.016			7.2	7.677	1.859	22.016
10.29	19.606	7.844	34.283			10.29	19.606	7.844	34.283
4.494	1.855	8.259	6.677			4.494	1.855	8.259	6.677
3.169	32.997	2.35	7.198			3.169	32.997	2.35	7.198
19.722	20.955	1.353	30.52				20.955	1.353	30.52
6.359	2.979	3.977	4.252			6.359	2.979	3.977	4.252
1.913	24.629	14.574	12.001			1.913	24.629	14.574	12.001
0.95	6.168	24.829	19.566			0.95	6.168	24.829	19.566
1.394	19.617	11.809	54.37			1.394	19.617	11.809	54.37
1.781	27.663	14.307	10.542			1.781	27.663	14.307	10.542
1.124	8.896	29.358	25.61			1.124	8.896	29.358	25.61
2.144	6.466	11.964	28.743			2.144	6.466	11.964	28.743
9.951	15.563	1.302	15.934			9.951	15.563	1.302	15.934
4.177	0.913	46.996	48.602			4.177	0.913		48.602
3.062	7.058	7.547	7.999			3.062	7.058	7.547	7.999
4.091	15.074	5.072	13.96			4.091	15.074	5.072	13.96
0.15	0.964	28.439	9.262			0.15	0.964	28.439	9.262
1.786	7.002	7.539	15.56			1.786	7.002	7.539	15.56
1.94	30.631	1.541	4.227			1.94	30.631	1.541	4.227
2.565	6.497	0.876	4.916			2.565	6.497	0.876	4.916
4.454	3.686	15.769	43.069			4.454	3.686	15.769	43.069
2.597	2.78	3.658	23.136			2.597	2.78	3.658	23.136
1.801	15.904	3.818	18.242			1.801	15.904	3.818	18.242
22.335	51.404	4.227	15.783				51.404	4.227	15.783
2.448	11.914	4.828	4.219			2.448	11.914	4.828	4.219
2.702	9.73	9.868	13.519			2.702	9.73	9.868	13.519
0.633	4.635	3.041	10.113			0.633	4.635	3.041	10.113
2.038	47.598	3.459	16.312			2.038	47.598	3.459	16.312
1.106	5.002	3.519	4.897			1.106	5.002	3.519	4.897
1.594	7.84	1.393	21.337			1.594	7.84	1.393	21.337
1.444	46.076	47.459	11.925			1.444	46.076		11.925
16.033	20.738	9.607	5.947				20.738	9.607	5.947
2.779	42.743	0.448	24.444			2.779	42.743	0.448	24.444
0.325	3.607	18.277	36.377			0.325	3.607	18.277	36.377
1.88	14.333	4.548	8.915			1.88	14.333	4.548	8.915
20.713	26.456	7.336	23.432				26.456	7.336	23.432
1.728	30.707	9.391	14.931			1.728	30.707	9.391	14.931
4.528	5.163	1.19	25.113			4.528	5.163	1.19	25.113
14.283	25.433	1.323	8.535				25.433	1.323	8.535
1.764	6.498		4.792			1.764	6.498		4.792
3.731	32.743					3.731	32.743
3.35	29.961					3.35	29.961
10.229	22.335					10.229	22.335
4.962	43.645					4.962	43.645
8.633	51.633					8.633	51.633
4.742	6.715					4.742	6.715
16.998
2.191						2.191
2.199						2.199
5.259						5.259
4.125						4.125
2.442						2.442
2.656						2.656
19.623
1.935						1.935
1.685						1.685
12.34						12.34
3.014						3.014
1.921						1.921
4.774						4.774
4.542						4.542
3.369						3.369

## Sheet: 3G
eft-3 tir1						eft-3 tir1
GEI-17 control	GEI-17 auxin	SMO-1 control	SMO-1 auxin		without outliers	GEI-17 control	GEI-17 auxin	SMO-1 control	SMO-1 auxin
1.08468	1.84633	1.17875	1.68832			1.08468	1.84633	1.17875	1.68832
1.3544	1.44208	1.2927	2.25414			1.3544	1.44208	1.2927	2.25414
2.11489	1.02628	2.51024	1.06813				1.02628		1.06813
1.08379	1.14447	1.39029	2.46292			1.08379	1.14447	1.39029	2.46292
1.42412	1.79943	8.58351	1.17521			1.42412	1.79943		1.17521
1.01975	1.11107	1.01493	2.71019			1.01975	1.11107	1.01493	2.71019
1.42762	3.38818	1.98777	1.41343			1.42762	3.38818	1.98777	1.41343
1.00267	1.34015	1.55275	6.49919			1.00267	1.34015	1.55275
1.05549	1.24962	1.00403	1.06919			1.05549	1.24962	1.00403	1.06919
1.25183	7.94123	1.23186	1.31382			1.25183		1.23186	1.31382
1.06988	1.31388	1.14718	1.46344			1.06988	1.31388	1.14718	1.46344
1.11983	1.71389	2.47677	2.10514			1.11983	1.71389		2.10514
1.11558	1.22682	1.07731	1.61186			1.11558	1.22682	1.07731	1.61186
1.02473	1.73678	1.05059	2.14734			1.02473	1.73678	1.05059	2.14734
1.09845	1.36185	1.06778	1.60126			1.09845	1.36185	1.06778	1.60126
1.30874	1.06296	1.47881	1.34909			1.30874	1.06296	1.47881	1.34909
1.19214	2.72934	1.30343	1.82941			1.19214	2.72934	1.30343	1.82941
1.94898	1.01269	1.03489	1.69412				1.01269	1.03489	1.69412
1.18201	2.02343	3.18656	1.20956			1.18201	2.02343		1.20956
1.13987	1.16432	5.22901	1.08673			1.13987	1.16432		1.08673
1.00711	2.4866	1.49618	2.05086			1.00711	2.4866	1.49618	2.05086
1.13228	3.19202	1.45273	1.04575			1.13228	3.19202	1.45273	1.04575
1.45469	4.31328	1.79024	3.48641			1.45469		1.79024
1.04148	2.81099	1.9662	1.42405			1.04148	2.81099	1.9662	1.42405
1.07723	1.4908	4.62226	1.05501			1.07723	1.4908		1.05501
1.47824	1.50063	1.65901	1.10086			1.47824	1.50063	1.65901	1.10086
1.0264	2.50225	1.57297	1.4292			1.0264	2.50225	1.57297	1.4292
1.12935	2.48844	1.50124	1.50277			1.12935	2.48844	1.50124	1.50277
1.66561	1.55039	1.02975	1.18751				1.55039	1.02975	1.18751
1.04353	2.04358	2.40861	2.48523			1.04353	2.04358		2.48523
1.44109	1.003	1.88496	1.11045			1.44109	1.003	1.88496	1.11045
1.55029	1.97708	1.01234	3.31801			1.55029	1.97708	1.01234	3.31801
1.27512	1.8713	4.29361	1.00075			1.27512	1.8713		1.00075
1.20059	1.68785	1.30869	1.0725			1.20059	1.68785	1.30869	1.0725
1.0603	1.04108	1.24916	1.20815			1.0603	1.04108	1.24916	1.20815
1.27497	1.20591	1.16029	1.17284			1.27497	1.20591	1.16029	1.17284
2.05372	1.69956	1.25704	1.33639				1.69956	1.25704	1.33639
1.12893	2.54831	1.67851	1.37063			1.12893	2.54831	1.67851	1.37063
1.05852	3.39747	2.39795	1.32747			1.05852	3.39747		1.32747
1.33418	1.03093	2.19224	5.82717			1.33418	1.03093	2.19224
1.37551	1.04752	1.1908	1.55952			1.37551	1.04752	1.1908	1.55952
1.3865	1.63451	1.79899	2.70469			1.3865	1.63451	1.79899	2.70469
1.63473	1.12495	1.26038	1.60849			1.63473	1.12495	1.26038	1.60849
1.09787	4.38211	5.99379	2.24546			1.09787			2.24546
1.10397	3.18847	1.33486	1.74799			1.10397	3.18847	1.33486	1.74799
1.26923	1.02625	1.07043	1.14548			1.26923	1.02625	1.07043	1.14548
1.22341	1.84383	1.54793	2.8963			1.22341	1.84383	1.54793	2.8963
1.00119	1.70237	1.03787	2.58058			1.00119	1.70237	1.03787	2.58058
1.13792	1.40535	1.35954	1.74213			1.13792	1.40535	1.35954	1.74213
1.47601	2.56381	1.45208	1.03226			1.47601	2.56381	1.45208	1.03226
1.12564	1.31901	2.72967	1.3354			1.12564	1.31901		1.3354
2.38473	2.66824	2.84928	1.92738				2.66824		1.92738
1.5304	1.99372	1.18665	1.00682			1.5304	1.99372	1.18665	1.00682
1.20353	1.7419	1.47654	2.24925			1.20353	1.7419	1.47654	2.24925
1.09699	1.18639	1.11407	3.37143			1.09699	1.18639	1.11407	3.37143
1.42112	1.08071	1.23347	2.38879			1.42112	1.08071	1.23347	2.38879
1.64798	3.8756	1.03341	3.87629				3.8756	1.03341
1.89362	1.56061	2.86217	1.01005				1.56061		1.01005
1.04409	1.54852	1.05098	1.55154			1.04409	1.54852	1.05098	1.55154
1.04156	2.15429	1.06535				1.04156	2.15429	1.06535
1.70394	1.82547	1.04738	4.30891				1.82547	1.04738
1.61253	6.47495	1.14124	1.31829			1.61253		1.14124	1.31829
1.19922	1.58241	1.6749				1.19922	1.58241	1.6749
1.21407	2.70455	4.8108	1.71699			1.21407	2.70455		1.71699
1.00191	3.50787	1.66922	1.01102			1.00191	3.50787	1.66922	1.01102
1.0508	3.79036	1.58948	1.91419			1.0508	3.79036	1.58948	1.91419
1.049	1.70537	5.89338	1.72071			1.049	1.70537		1.72071
1.05609	1.22887	2.57009	5.46041			1.05609	1.22887
1.09964	1.7797	1.02445	1.46211			1.09964	1.7797	1.02445	1.46211
1.00251	1.21913	1.21709	2.29505			1.00251	1.21913	1.21709	2.29505
1.05111	1.1813	1.47128	5.79995			1.05111	1.1813	1.47128
1.15524	2.60157	1.08777	5.03383			1.15524	2.60157	1.08777
1.01205	1.56476	1.24992	1.27133			1.01205	1.56476	1.24992	1.27133
1.23231	1.41908	1.20804	1.58116			1.23231	1.41908	1.20804	1.58116
1.23208	1.82604	1.18584	1.13862			1.23208	1.82604	1.18584	1.13862
1.00141	1.1466	1.23945	5.39011			1.00141	1.1466	1.23945
1.13597	2.89927	1.48802	2.68837			1.13597	2.89927	1.48802	2.68837
1.21565	1.44792	1.13893	1.52982			1.21565	1.44792	1.13893	1.52982
1.24939	2.59605	1.15385	1.76105			1.24939	2.59605	1.15385	1.76105
2.28463	3.16277	1.11552	1.52902				3.16277	1.11552	1.52902
1.1237	1.07328	1.30202	2.06863			1.1237	1.07328	1.30202	2.06863
1.3381	3.1559	1.13486	3.8557			1.3381	3.1559	1.13486
1.17107	1.93203	1.01475	1.18256			1.17107	1.93203	1.01475	1.18256
1.15793	2.28471	1.30756	1.43596			1.15793	2.28471	1.30756	1.43596
1.11182	1.65004	1.29683	1.38023			1.11182	1.65004	1.29683	1.38023
1.02236	3.19156	1.49736	2.82908			1.02236	3.19156	1.49736	2.82908
1.1189	1.61311	4.26567	2.50232			1.1189	1.61311		2.50232
2.49163	1.21988	3.01557	2.90307				1.21988		2.90307
1.06607	4.76802	1.09013	1.2655			1.06607		1.09013	1.2655
1.06184	1.65746	2.6144	1.17135			1.06184	1.65746		1.17135
1.10884	2.55268	1.04951	1.05956			1.10884	2.55268	1.04951	1.05956
3.75525	2.59604	1.05373	1.64066				2.59604	1.05373	1.64066
1.09245	2.76001	2.75094				1.09245	2.76001
1.50864	1.34227	1.35031				1.50864	1.34227	1.35031
1.1849	1.51354	1.08851				1.1849	1.51354	1.08851
1.00644	1.12209					1.00644	1.12209
1.36827	1.24038					1.36827	1.24038
1.00463	3.24704					1.00463	3.24704
2.41569	3.01134						3.01134
1.22286	2.09765					1.22286	2.09765
1.60068	1.01131					1.60068	1.01131
1.12264	1.4811					1.12264	1.4811
1.94656
1.22415						1.22415
1.06967						1.06967
1.29649						1.29649
1.2749						1.2749
1.21847						1.21847
1.15554						1.15554
4.23634
1.29559						1.29559
1.27485						1.27485
1.01787						1.01787
1.01635						1.01635
1.3124						1.3124
1.12621						1.12621
1.00723						1.00723
1.04962						1.04962

## Sheet: 4B
gei-17/bar1_tir1 control	gei-17/bar1_tir1 +auxin	smo-1/bar1_tir1 control	smo-1/bar1_tir1 + auxin
1.132	1.1765	1.7039	1.5326
1.2416	1.4966	1.3335	1.5627
1.3438	1.6439	1.3004	1.1901
1.2004	1.2692	1.2293	1.2957
	1.8274	1.2817	1.5365
1.137	1.5738	1.389	1.3463
1.1643	1.2205	1.4817	2.151
1.2208	1.1651	1.2838	1.6626
1.3874	1.2908	1.2336
1.2187	1.1185	1.2331	1.0978
1.1176	1.7403	1.1816	1.4072
1.2918	1.1985	1.4105	1.6569
1.2737	1.1224	1.2487
1.1068	1.4419	1.0723	1.1546
	1.2399	1.2513	1.4331
1.1443	1.1249	1.1705	1.2932
1.1519	1.1683	1.2793
1.1783			1.3493
1.1245	2.0474	1.4028	1.2799
	1.6667	1.3547	1.3893
1.2236	1.2139	1.2838
		1.2621	1.3078
1.1552	1.3311	1.2857	1.6222
		1.3762
1.1195		1.2435	1.4502
		1.1158	1.5069
1.179		1.2119
1.224		1.0953	1.1157
1.2286
1.2123
1.2075
1.2044
1.1632
1.0506
1.1502
1.0654
1.075
1.1589
1.0799
1.1245
1.1596
1.1165
1.2101
1.1801
1.2038
1.0874
1.1697
1.1218
1.1174
1.1108
1.6808
1.4853
1.1546

[truncated: 9 more sheets: 4C, 5B, 5D, S1A, S1B, S2B, S2C, S2D, S3B]
